# Supplementary material for: Differential Proteomics in Dequeened Honeybee Colonies Reveals Lower Viral Load in Hemolymph of Fertile Worker Bees
Source: PLoS One. 2011 Jun 15;6(6):e20043. doi: 10.1371/journal.pone.0020043 (PMC3115943; doi:10.1371/journal.pone.0020043)
Supplement: Table S1 — Protein identification data displaying spot number, identified protein, MSMS Ion search score and the number of sequenced peptides matched to the protein. For each peptide the sequence, individual peptide score, the E-value and the searched database are displayed. (XLS) [file pone.0020043.s001.xls]

## Sheet: Sheet1
Protein identification data displaying spot number, identified protein, MSMS Ion search score and the number of sequenced peptides matched to the protein. For each peptide the sequence, individual peptide score, the E-value and the searched database are displayed
Spot number	Protein	Prot Score	# of peptides	Peptide	Pep Score	Expect	Database
536	GB10139	273	5	HIQAYDPR	43	0.00075	Amel
				EIVEAHYR	44	0.00067	prerelease 2
				YIWIDGTGESLR	89	1.3e-08
				CETSSIYDFSAGVANR	99	8.2e-10
				RPSSNCDPYSVCHALVR	88	7.7e-10
547	polyprotein [Kakugo virus]	507	6	QAAVGTQPWR	75	3e-07	Amel
				DNPSYQQSPR	80	1.1e-07	release 1
				FDIIASQFHTGR	69	1.1e-06
				TMVVWPSGHGYNIGIPTYNAER	164	1.2e-16
				HFVPTGMHSLALGTNLVEPLHALR	170	2.1e-17
				LDAAGTTQHPVGCAPDEDMTVSSIASR	46	7e-05
547	polyprotein [Kakugo virus]	501	7	QAAVGTQPWR	79	1.3e-07	Amel
				DNPSYQQSPR	78	1.8e-07	release 1
				QLFVPANQQGPGK	24	0.032
				FDIIASQFHTGR	66	2.1e-06
				TMVVWPSGHGYNIGIPTYNAER	157	6e-16
				HFVPTGMHSLALGTNLVEPLHALR	173	1.4e-17
				LDAAGTTQHPVGCAPDEDMTVSSIASR	44	0.00012
547	polyprotein [Kakugo virus]	443	5	QAAVGTQPWR	80	1e-07	Amel
				DNPSYQQSPR	77	2.6e-07	release 1
				VSNGNPVWEVMR	30	0.0094
				TMVVWPSGHGYNIGIPTYNAER	162	2.1e-16
				HFVPTGMHSLALGTNLVEPLHALR	176	6.4e-18
660	GB10708-PA	551	5	SIDASWIR	43	0.0009	Amel
				FSMTWYLGK	44	0.00049	prerelease 2
				LGTILIAGNPWAYR	112	3.7e-11
				IGSSDSLPQSVAGLNEQVR	178	7.3e-18
				CEGLNEISESVLPFGAVGLSIVESNVSR	255	5.5e-26
689	GB10708-PA	193	3	SIDASWIR	27	0.038	Amel
				LGTILIAGNPWAYR	59	7.7e-06	prerelease 2
				IGSSDSLPQSVAGLNEQVR	151	4.2e-15
742	Polyprotein [Deformed wing virus]	118	2	HVYPFLPTR	43	0.00059	Amel
				WTSNDVVDDYATITSR	97	1.2e-09	release 1
750	GB16460-PA	549	6	YASICQSAR	46	0.00034	Amel
				LAILENANVLAR	96	1.2e-09	prerelease 2
				ADDGTPFVELLK	32	0.0078
				ASPQEIAAATVTALLR	128	6.2e-13
				IVPIVEPEILPDGDHDLAR	142	2.2e-14
				VDTGVVTLFGTEEETTTQGLDNLQAR	206	7e-21
813	polyprotein [Kakugo virus]	301	4	AFFGEAFNDLK	78	1.5e-07	Amel
				DGIIPLIASGYR	58	1.4e-05	release 1
				NTTVLDTTTTLQSSGFGR	85	1.7e-08
				IVNCDAVSTGQGVYNHGYASHIQITR	140	2.3e-14
813	Polyprotein [Deformed wing virus]	301	4	AFFGEAFNDLK	78	1.5e-07	Amel
				DGIIPLIASGYR	58	1.4e-08	release 1
				NTTVLDTTTTLQSSGFGR	85	1.7e-08
				IVNCDAVSTGQGVYNHGYASHIQITR	140	2.3e-14
839	GB11665-PA	215	7	DGFTILVR	35	0.0067	Amel
				VPQDNVDSTAR	45	0.00043	prerelease 2
				GTFGSIWHGIK	40	0.0012
				YWLEHGTPGSK	39	0.0014
				YLVLTETSQSR	28	0.014
				EGDYPAPIYESYGR	80	8.7e-08
				GLGGVAIYDLSLDDFR	84	2.5e-08
904	GB19380	363	5	LVQAFQYTDK	46	0.00029	Amel
				QITINDLPVGR	71	8.1e-07	prerelease 2
				HGEVCPAGWKPGK	75	3.3e-07
				DYGVLDEESGVPFR	123	3.9e-12
				LIAASTDSHFSHLAWVNTPR	134	1.3e-13
